# Supplementary material for: CRISPR-Cas12 Application for the Detection of Pneumocystis jirovecii in Immunodepression Patients Through Fluorescent and Lateral Flow Colorimetric Assay
Source: Int J Mol Sci. 2025 Sep 8;26(17):8732. doi: 10.3390/ijms26178732 (PMC12429702; doi:10.3390/ijms26178732)
Supplement: Supplementary file 1 [file ijms-26-08732-s001.zip]

Archive with 1 entries (1 files):
- ijms-3846725-supplementary.pdf
